# Supplementary material for: A randomized controlled trial of stem cell injection for tendon tear
Source: Sci Rep. 2022 Jan 17;12:818. doi: 10.1038/s41598-021-04656-z (PMC8764049; doi:10.1038/s41598-021-04656-z)
Supplement: Supplementary file 1 — Supplementary Information 1. [file 41598_2021_4656_MOESM1_ESM.xlsx]

## Sheet: 전체
							Active pain									Resting pain									ASES									UCLA									DASH
Sreening ID	duration (months)	Group	Sex	Age	Lesion side	Dominant hand	Day 1	Day 3	Week 2	Week 4	Week 6	Week 12	Month 6	Month 12	Month 24	Day 1	Day 3	Week 2	Week 4	Week 6	Week 12	Month 6	Month 12	Month 24	Day 1	Day 3	Week 2	Week 4	Week 6	Week 12	Month 6	Month 12	Month 24	Day 1	Day 3	Week 2	Week 4	Week 6	Week 12	Month 6	Month 12	Month 24	Day 1	Day 3	Week 2	Week 4	Week 6	Week 12	Month 6
S001	14	control	M	45	left	right	8	8	8	7	5	5	4	1.9	1	4	6	4	4	3	4	1	0.8	0	46.72	35.04	50.06	55.06	65.07	58.4	70.07	85.09	93.43	17	15	18	17	22	23	23	26	30	30.8333	45	28.3333	33.3333	18.3333	16.6667	10
S002	60	active control	M	51	right	right	8	8	8.2	8	8.1	6.1	8.1	6	7.9	6	3.9	6.1	4.1	6.1	4	4	6	3.8	37.87	34.53	43.38	38.37	26.2	51.71	49.04	41.71	45.03	16	13	13	16	11	15	14	14	14	50.8333	65.8333	55.8333	50	61.6667	45.8333	41.6667
S003	24	intervention	F	64	right	right	6	8	7	6	7	6	7.9	5	7	4	7	6	3	5	1	5	3	1	51.73	26.7	50.06	58.4	60.08	78.41	45.06	60.07	76.74	17	12	13	25	26	26	15	15	28	42.5	72.5	48.3333	35.8333	30.8333	31.6667	44.1667
S004	48	intervention	M	62	left	right	7	9	8	8	6	0	5	8	8	5	7	7	8	5.9	0	4	9	6	39	13	14	17	29.5	75	44	27	36	19	4	10	11	12	35	19	10	15	43.3333	90.8333	68.3333	68.3333	53.3333	1.66667	24.1667
S007	96	control	M	56	right	right	7	4	6.5	4.5	4	1	0.5	2	2	5	4	3.6	2.4	3	0	0	1	1	37	50	41	60	62	68.5	76	71	74	21	26	27	27	31	31	30	31	33	31.6667	28.3333	27.5	23.3333	16.6667	17.5	5
S008	9	active control	F	42	left	right	6.9	6	2	5	2	3	1	1	3	4	4.1	1	2	0	1	0	0	1	56.72	35.02	68.38	75.08	88.42	85.08	86.75	96.76	71.73	21	11	23	28	27	30	28	31	25	56.6667	77.5	11.6667	25	10.8333	9.16667	10
S009	3	active control	M	52	left	right	4	6	2	2	2	2	3	7	3	0	4	0	0	1	0	1	5	0	73.38	51.72	67.22	70.06	80.07	90.08	78.41	46.72	85.07	19	18	18	19	24	25	20	13	20	30.8333	33.3333	22.5	23.3333	27.5	9.16667	21.6667
S010	12	intervention	F	60	right	right	7	9	8	6	7	7	6	6	4	4	7	7	5	6	6	4	6	1	61.75	31.71	41.71	53.9	53.4	60.08	53.4	61.75	80.08	17	7	14	19	17	25	25	31	23	38.3333	85.8333	53.3333	39.1667	33.3333	30	34.1667
S012	9	control	F	42	right	right	8.9	8	6	4	8	2	2	6	0	4	4	4	2	4	2.1	1	1	0	46.71	56.72	51.72	65.07	51.73	78.91	75.07	61.74	91.75	17	22	22	27	24	24	26	22	29	69.1667	60	57.5	38.3333	46.6667	34.1667	25.8333
S013	20	control	M	52	right	right	9	9	8	7	8	5.5	6	6	0.4	6	9	7	5	6	4.5	4	4	0.4	30.02	16.68	21.69	40.05	42.55	55.9	51.73	66.25	98.1	14	10	10	13	15	21	23	23	35	70.8333	83.3333	60.8333	65	45.8333	39.1667	38.3333
S014	7	active control	F	56	left	right	8	6	7	6	3	3	1	1	1	4	4	6	2	3	2	1	1	0	65.07	55.07	46.73	61.73	80.08	85.09	88.42	91.76	98.43	16	17	17	19	26	28	29	31	31	53.3333	35.8333	33.3333	32.5	19.1667	10.8333	12.5
S015	60	control	F	65	right	right	8	6	7	8	7	6	7	6	4	5	2	5	1	4	5	6	2	2	45.06	60.05	50.56	73.39	58.39	53.39	51.73	55.07	71.73	16	23	15	18	19	16	20	30	26	53.3333	54.1667	50.8333	50.8333	44.1667	45	41.6667
S016	84	intervention	F	60	right	right	3.1	9	6	3	2	0.5	0	2	2	2	8	7	2	1	0.5	0.2	2	1	77.92	17.18	41.72	73.41	85.09	96.43	94.26	85.09	78.41	26	7	16	26	30	31	34	23	23	21.6667	70.8333	47.5	20.8333	11.6667	4.16667	1.66667
S017	36	active control	M	46	left	right	3	4	3	2	3	1.5	2	3	2	0	4	1	0	2	0.1	0.2	0	0.4	73.4	30.03	63.39	70.06	68.4	70.07	75.07	83.42	78.42	20	16	19	22	19	20	23	23	31	16.6667	42.5	26.6667	15	14.1667	15.8333	14.1667
S018	36	intervention	M	46	left	left	6	7	3	1	6	7	4	3		6	3	1	0	4	6	1	0		65.09	41.72	73.41	88.42	46.72	48.39	75.08	75.08		25	16	19	27	18	18	23	26		9.16667	37.5	20	10	40.8333	33.3333	15.8333
S019	5	active control	F	52	right	right	1.9	4.8	3.5	1.9	2.7	4.5	2.4	1.8	3	0.7	2.9	1.9	1.5	1.8	3.5	1.1	0.5	0.4	74.23	36.68	59.55	67.56	67.22	51.38	79.57	81.74	88.08	18	9	18	18	19	17	18	28	26	29.1667	83.3333	36.6667	33.3333	35.8333	35.8333	30.8333
S020	12	control	M	69	right	right	5	3	7.8	1.5	1.5	2	7	2	0	2	1	7.8	1.4	1.5	2	3	1	0	75.07	68.4	25.03	80.91	80.91	78.41	63.41	78.4	96.76	15	18	13	24	24	21	16	33	33	13.3333	24.1667	35.8333	21.6667	24.1667	20.8333	50.8333
S021	24	intervention	F	63	right	right	4	6	1	4	6	5		1		1	3	0	1	1	1		0		55.04	45.05	88.42	58.39	66.73	70.07		96.76		19	26	28	22	22	31		28		41.6667	53.3333	20.8333	28.3333	30.8333	27.5
S022	18	active control	M	49	left	right	1.5	8.4	2.3	1.5	1.4	1.4	2.4	3.5	2	0.6	3.5	0.4	0.5	0.5	0.6	1.6	0	0	75.39	47.07	55.86	74.9	87.08	84.75	70.89	82.58	85.07	26	13	23	23	31	31	31	28	25	17.5	62.5	13.3333	24.1667	11.6667	8.33333	13.3333
S023	24	intervention	M	72	left	right	7	8	6	8	8	5	3	1	1	5	8	4	5	5	5	3	0	1	61.73	23.36	38.37	25.03	25.03	46.72	68.4	88.42	86.75	19	9	18	15	15	17	20	32	33	29.1667	55	54.1667	58.3333	55.8333	40	30
S024	36	control	M	56	right	right	2	3	3	1	1	2	7	1		1	2	2	0.5	1	1	4	0.2		86.75	71.74	68.74	85.08	90.09	68.39	40.05	83.74		23	22	23	28	31	22	17	27		17.5	27.5	25	14.1667	15.8333	21.6667	35
S025	14	control	M	48	right	right	5	4	3.4	3	2.4	5.4	1	0.2	0.1	2	2.7	1.4	1	1.4	3.3	0.4	0	0	70.07	56.72	75.74	73.56	76.74	46.72	83.41	94.09	99.1	17	20	17	21	17	13	27	32	33	14.1667	30	17.5	17.5	13.3333	31.6667	10
S026	60	active control	F	55	right	right	4	6	4	4	3.5	4	2.5	2	3.9	4	4	4	3.4	3.5	4	2	1.5	1	61.73	56.73	68.4	66.74	67.57	71.75	85.09	83.42	88.09	16	15	17	16	21	23	26	28		26.6667	53.3333	22.5	24.1667	25.8333	18.3333	14.1667
[truncated: 6 more columns]
